# Supplementary material for: Optimization of Sparse Cross Array Synthesis via Perturbed Convex Optimization
Source: Sensors (Basel). 2020 Aug 31;20(17):4929. doi: 10.3390/s20174929 (PMC7506611; doi:10.3390/s20174929)
Supplement: Supplementary file 1 [file sensors-20-04929-s001.zip]

Archive with 5 entries (5 files):
- PCO_for_cross_array.m
- delta_x.mat
- loc.mat
- w_freq_i.mat
- A_f1_freq_i.mat
