# Supplementary material for: Optimization of Sparse Cross Array Synthesis via Perturbed Convex Optimization
Source: Sensors (Basel). 2020 Aug 31;20(17):4929. doi: 10.3390/s20174929 (PMC7506611; doi:10.3390/s20174929)
Supplement: Supplementary file 1 [file sensors-20-04929-s001.zip › PCO_for_cross_array.m]

clear all;
close all;

n = 500;               % number of array sensors
lambda = 1;           % wavelength
d = 0.1*lambda;      % inter-element spacing

min_sidelobe = -23;

%********************************************************************
% construct optimization data
%********************************************************************
m=401; %number of beam directions
omega = linspace(-1,1,m)'; %directions

    for ni = 1:n
        for mi = 1:m
            A(mi,ni) = exp( j*(omega(mi)*(ni-(n+1)/2)*d )*2*pi/lambda); %300kHz beamforming
        end
    end
%     w = ones(n,1);

    for ni = 1:n
        for mi = 1:m
            A_f1(mi,ni) = exp( j*(omega(mi)*(ni-(n+1)/2)*d )*2*pi/lambda/1.5); %205kHz beamforming
        end
    end


theta = [1:m]';
theta_tar = 1;
[diff_closest, ind_closest] = min( abs(omega) );
Atar = A(ind_closest,:);

theta_main_0 = 0.022; %300kHz
theta_main_right = 0.033; %205kHz
% mainbeam constraint matrix
ind_main = find(abs(omega) <= theta_main_right);
ind_main_0 = find(abs(omega) <= theta_main_0);


% sidebeam constraint matrix
ind_side = find(abs(omega) >= theta_main_right );
ind_side_0 = find(abs(omega) >= theta_main_0 );

%%%%%%%%%%%%%%%%%%%%%%%%%%%%%%%%%%%%
    for ni = 1:n
        for mi = 1:m
            A_df(mi,ni) = exp( j*(omega(mi)*(ni-(n+1)/2)*d )*2*pi/lambda)*(j*(omega(mi)*d )*2*pi/lambda); %300kHz first-order Taylor expansion
        end
    end
    
    for ni = 1:n
        for mi = 1:m
            A_f1_df(mi,ni) = exp( j*(omega(mi)*(ni-(n+1)/2)*d )*2*pi/lambda/1.5)*(j*(omega(mi)*d )*2*pi/lambda/1.5);%205kHz first-order Taylor expansion
        end
    end
    
%%%%%%%%%%%%%%%%%%%%%%%%%%%%%%%%%%%%%
cvx_begin %quiet
  variable w(n) %complex
  % minimize stopband attenuation
  minimize( max(  abs(A(ind_side_0,:)*w) ) )
  subject to
  A(ind_closest,:)*w == 1;   %#ok target constraint
%   abs(A(ind_main_0,:)*w) <= 1;
  abs(A(ind_side_0,:)*w) <= 10^(min_sidelobe/20);
  abs(A_f1(ind_side,:)*w) <= 10^(min_sidelobe/20);
  w>=0;

cvx_end
cvx_status

%%%%%%%%%%%%%%%%%%%%%%%%%%%%%%%%%%%%%%%% PCO method
for i = 1:n
   xp(i) = 1/(abs(w(i))+0.004) ;
end
for times = 1:10
cvx_begin %quiet
  variable w(2*n) %complex
  minimize( sum( abs(w(1:n) .* xp') ) )
  subject to
  A(ind_closest,:)*w(1:n) + A_df(ind_closest,:)*w(n+1:2*n) == 1;   %#ok target constraint
%   abs(A(ind_main_0,:)*w) <= 1;
  abs(A(ind_side_0,:)*w(1:n) + A_df(ind_side_0,:)*w(n+1:2*n)) <= 10^(min_sidelobe/20);
  abs(A_f1(ind_side,:)*w(1:n) + A_f1_df(ind_side,:)*w(n+1:2*n)) <= 10^(min_sidelobe/20);
  w(1:n)*0.5 - abs(w(n+1:2*n)) > 0; %|?x| < dmin/2
cvx_end

length(find(abs(w(1:n)) >= 0.000001))
close_index = find(abs(w)<0.000001);
for i = 1:n
   xp(i) = 1/(abs(w(i))+0.004) ;
end
times
cvx_status
end
%%%%%%%%%%%%%%%%%%%%%%%%%%%%%%%%%%%%%%%%%%%%%%%%%%

active_index = find(abs(w(1:n))>0.000001);
pos_delta = w(n+active_index)./(w(active_index)); %sensor postion perturbations (¦Ë at 300kHz)
delta_x = active_index+pos_delta; %sensor postions (¦Ë at 300kHz)

%%%%%%%%%%%%%%%%%%%%%%%%%%%%%%%%%%%%%%%%%%%%%%%%%% optimize BP performance

close all;
freq = 205:5:300;%transmitting frequencies
for freq_i = 1:20
    for ni = 1:length(active_index)
        for mi = 1:m
            A_f1_freq_i(mi,ni,freq_i) = exp( j*(omega(mi)*(delta_x(ni)-(n+1)/2)*d )*2*pi/lambda*freq(freq_i)/300);
        end
    end
end

for i = 1:20
    A_f1_freq = A_f1_freq_i(:,:,i);
    theta_const = 0.02*300/freq(i)+0.0048;
    ind_side_0 = find(abs(omega) >= theta_const );
    
cvx_begin %quiet
  variable w_freq(length(active_index)) %complex
  % minimize stopband attenuation
  minimize( max(  abs(A_f1_freq(ind_side_0,:)*w_freq) ) )
  subject to
  A_f1_freq(ind_closest,:)*w_freq == 1;   %#ok target constraint
%   abs(A(ind_main_0,:)*w) <= 1;
  abs(A_f1_freq(ind_side_0,:)*w_freq) <= 10^(0/20);
  w_freq>=0;
cvx_end
cvx_status
w_freq_i(:,i) = w_freq;
end

figure(1)   %transmitting BP
y1_xxx = A_f1_freq*w_freq;
y1_final_xxx = 20*log10(abs(y1_xxx)/abs(y1_xxx(201)));
plot(omega, y1_final_xxx);
xlabel('u'), ylabel('BP(dB)');
(max( (y1_final_xxx(ind_side_0))))

figure(2) %BP of cross array
y1_final_cross = y1_xxx * y1_xxx';
mesh(omega,omega, 20*log10(abs(y1_final_cross)));
xlabel('v'), ylabel('u'), zlabel('BP(dB)');


figure(3)   %postions and weights
J=hsv(256);
colormap(J);
loc = (delta_x-1)/10;
maxValueall = max(w_freq);
for i = 1:length(active_index)
    pixel_color=round(w_freq(i)/maxValueall*256);
%                 pixel_color=k;
    pixel_color=max(min(pixel_color,256),1);
    stem3(loc(i),25,w_freq(i),'Marker','.','MarkerSize',4,...
                      'MarkerEdgeColor',J(pixel_color,:),...
                      'MarkerFaceColor',J(pixel_color,:)...
                      );
                  hold on;
    stem3(25,loc(i),w_freq(i),'Marker','.','MarkerSize',4,...
                      'MarkerEdgeColor',J(pixel_color,:),...
                      'MarkerFaceColor',J(pixel_color,:)...
                      );
                  hold on;

end
colorbar
xlabel('element positions, x/¦Ë'), ylabel('element positions, y/¦Ë');
